# Supplementary material for: Impact of Time-To-Surgery on the Prognosis of Patients with T1 Renal Cell Carcinoma: Implications for the COVID-19 Pandemic
Source: J Clin Med. 2022 Dec 19;11(24):7517. doi: 10.3390/jcm11247517 (PMC9786871; doi:10.3390/jcm11247517)
Supplement: Supplementary file 1 [file jcm-11-07517-s001.zip]

Archive with 1 entries (1 files):
- jcm-2045378-supplementary.pdf
